# Supplementary material for: Genome-Wide Transcriptional Analysis and Functional Validation Linked a Cluster of Epsilon Glutathione S-Transferases with Insecticide Resistance in the Major Malaria Vector Anopheles funestus across Africa
Source: Genes (Basel). 2021 Apr 13;12(4):561. doi: 10.3390/genes12040561 (PMC8069850; doi:10.3390/genes12040561)
Supplement: Supplementary file 1 [file genes-12-00561-s001.zip]

Archive with 3 entries (2 files):
- genes-1127066-supplementary/
- genes-1127066-supplementary/Kouamo et al manuscript Supplementary file 1.docx
- genes-1127066-supplementary/Kouamo et al manuscript Supplementary flies 2.docx
